# Supplementary material for: Gene Duplication, Translocation, and Molecular Evolution of Dmrt1 and Related Sex-Determining Genes in Anurans
Source: Biomolecules. 2025 Sep 11;15(9):1306. doi: 10.3390/biom15091306 (PMC12467463; doi:10.3390/biom15091306)
Supplement: Supplementary file 1 [file biomolecules-15-01306-s001.zip]

Archive with 3 entries (3 files):
- biomolecules-3725325_Supplementaryfigures_R1.pdf
- biomolecules-3725325_Supplementary_table_R1.xlsx
- Supplementary_File_S1.txt
