# Supplementary material for: Gene Duplication, Translocation, and Molecular Evolution of Dmrt1 and Related Sex-Determining Genes in Anurans
Source: Biomolecules. 2025 Sep 11;15(9):1306. doi: 10.3390/biom15091306 (PMC12467463; doi:10.3390/biom15091306)
Supplement: Supplementary file 1 [file biomolecules-15-01306-s001.zip › biomolecules-3725325_Supplementary_table_R1.xlsx]

## Sheet: Supplementary Table S1
Table S1: Genome assemblies from NCBI for 54 amphibian species.
Species	Assembly level	Assembly	Sex	XY/ZW system	Probability based
Rana_temporaria	Chromosome level	GCF_905171775.1_aRanTem1.1_genomic.fna	female	XY
Rana_kukunoris	scaffold	GCA_029574335.1_ASM2957433v1_genomic.fna	male	XY
Rana_muscosa	Chromosome level	GCA_029206835.1_Rmu.v1_genomic.fna	unknown
Rana_catesbeiana	scaffold	GCA_002284835.2_RCv2.1_genomic.fna	male	XY
Glandirana_rugosa	scaffold	GCA_018402905.1_Glandirana_rugosa_assembly_1.0_genomic.fna	male	ZW
Staurois_parvus	contigs	GCA_951230385.1_Staurois_parvus_genomeassembly_1.0.embl_genomic.fna	male
Nanorana_parkeri	scaffold	GCF_000935625.1_ASM93562v1_genomic.fna	female
Pyxicephalus_adspersus	Chromosome level	GCA_004786255.1_Pads_1.0_genomic.fna	female	ZW
Gastrophryne_carolinensis	Chromosome level	GCA_027917425.1_aGasCar1.pri_genomic.fna	not determined
Bufo_bufo	Chromosome level	GCF_905171765.1_aBufBuf1.1_genomic.fna	male		ZW
Bufo_gargarizans	Chromosome level	GCF_014858855.1_ASM1485885v1_genomic.fna	female		ZW
Bufotes_viridis	Chromosome level	GCA_033119425.1_bufVir1_genomic.fna	female	XY
Rhinella_marina	scaffold	GCA_900303285.1_RM170330_genomic.fna	female		ZW
Leptodactylus_fallax	contigs	GCA_947044405.1_aLepFal1.1_genomic.fna	female
Leptodactylus_fuscus	Chromosome level	GCA_031893025.1_aLepFus1.hap1_genomic.fna	female
Phyllomedusa_bahiana	contigs	GCA_025379985.1_CIBIO_Pbah_1.0_genomic.fna	male
Engystomops_pustulosus	Chromosome level	GCA_019512145.1_UCB_Epus_1.0_genomic.fna	female		XY
Eleutherodactylus_coqui	Chromosome level	GCA_035609145.1_aEleCoq1.hap1_genomic.fna	male
Ranitomeya_imitator	Chromosome level	GCA_032444005.1_aRanImi1.pri_genomic.fna	female
Oophaga_pumilio	scaffold	GCA_009801035.1_UCB_Opum_1.0_genomic.fna	not determined
Oophaga_sylvatica	scaffold	GCA_033576555.1_ASM3357655v1_genomic.fna	male
Allobates_femoralis	scaffold	GCA_033576535.1_ASM3357653v1_genomic.fna	male		ZW
Hyla_sarda	Chromosome level	GCF_029499605.1_aHylSar1.hap1_genomic.fna	female
Dendropsophus_ebraccatus	Chromosome level	GCA_027789765.1_aDenEbr1.pat_genomic.fna	female
Xenopus_tropicalis	Chromosome level	GCF_000004195.4_UCB_Xtro_10.0_genomic.fna	female	XY/ZW
Xenopus_laevis	Chromosome level	GCF_017654675.1_Xenopus_laevis_v10.1_genomic.fna	female	ZW
Xenopus_borealis	Chromosome level	GCA_024363595.1_UCB_Xborealis_1_genomic.fna	not determined	ZW
Pipa_parva	scaffold	GCA_019650415.1_UCB_Ppar_1.0_genomic.fna	female	XY
Spea_bombifrons	Chromosome level	GCF_027358695.1_aSpeBom1.2.pri_genomic.fna	female
Spea_hammondii	scaffold	GCA_029215755.1_aSpeHam1.0.hap2_genomic.fna	not collected
Spea_multiplicata	scaffold	GCA_009364415.1_usc_Smult_1.0_genomic.fna	male
Scaphiopus_holbrookii	scaffold	GCA_009364455.1_usc_Sholbrookii_0.1_genomic.fna	male
Discoglossus_pictus	Chromosome level	GCA_027410445.1_aDisPic1.pri_genomic.fna	female		ZW
Leptobrachium_ailaonicum	Chromosome level	GCA_032062155.1_UCB_Lail_2.0_genomic.fna	male
Leptobrachium_leishanense	Chromosome level	GCA_009667805.1_ASM966780v1_genomic.fna	male
Pelobates_cultripes	Chromosome level	GCA_933207985.1_aPelCul1.1_chrom_genomic.fna	female
Ascaphus_truei	Chromosome level	GCA_040206685.1_aAscTru1.hap1_genomic.fna	male
Dendrobates_tinctorius	scaffold	GCA_039654945.1_ASM3965494v1_genomic.fna.gz	male
Limnodynastes_dumerilii	scaffold	GCA_011038615.1_BGI_Ldum_1.0_genomic.fna	female
Rana_clamitans	scaffold	GCA_011038615.1_BGI_Ldum_1.0_genomic.fna	male	XY
Rana_pipiens	scaffold	GCA_037356315.1_aLitPip1_a1.0_genomic.fna	male	XY
Rana_septentrionalis	scaffold	GCA_037952835.1_aLitSep1_p1.0_genomic.fna	male
Rana_sylvaticus	Chromosome level	GCA_028564925.1_aRanSyl1.merge_genomic.fna	female
Mixophyes_australis	scaffold	GCA_036250195.1_aMixaus1.pri.20230704.fasta_genomic.fna	male
Mixophyes_fleayi	Chromosome level	GCA_038048845.1_aMixFle1.hap1_genomic.fna	male
Pelodytes_ibericus	Chromosome level	GCA_036172795.1_aPelIbe1.pri_genomic.fna	male
Phrynoglossus_myanhessei	scaffold	GCA_022657655.1_ASM2265765v1_genomic.fna	male
Platyplectrum_ornatum	scaffold	GCA_016617825.1_ASM1661782v1_genomic.fna	no info
Pseudophryne_corroboree	Chromosome level	GCA_028390055.1_aPseCor3.hap1_genomic.fna	male
Ptychadena_robeensis	Chromosome level	GCA_036250615.1_ASM3625061v1_genomic.fna	male
Rhinophrynus_dorsalis	Chromosome level	GCA_037306005.1_aRhiDor1.hap1_genomic.fna	not provided
Taudactylus_pleione	scaffold	GCA_031769625.1_aTauple2_genomic.fna	not determined
Xenopus_petersii	Chromosome level	GCA_038501925.1_aXenPet1.paternal.cur_genomic.fna	female
Rhinatrema_bivittatum	Chromosome level	GCF_901001135.1_aRhiBiv1.1_genomic.fna	not provided

## Sheet: Supplementary Table S2
Table S2: Available raw genomic sequencing reads and the NCBI SRA number.
Species	SRA data
Pelodytes ibericus	Not available
Ranitomeya imitator	Not available
Pelobates cultripes	ERR8527724
	ERR8527724
Rana temporaria	ERR7012641
	ERR6002771
	ERR6002775
	ERR6002779
	ERR6003050
	ERR6003051
	ERR6003052
Dendropsophus ebraccatus	SRR25382837
Spea multiplicata	SRR9140156
Leptobrachium leishanense	SRR17654343
Leptobrachium_ailaonicum	SRR17654322
Platyplectrum_ornatum	SRR13734455
Limnodynastes_dumerilii	SRR10802012
Dendrobates_tinctorius	SRR29015919
	SRR29015926
	SRR29015927
Ptychadena_robeensis	SRR24719049
	SRR24719221
	SRR24719226
	SRR24719227
	SRR24719228
	SRR24719229
Scaphiopus_holbrookii	SRR9140159

## Sheet: Supplementary Table S3
Table S3: RNAseq raw reads data from NCBI, and the related information on tissue, sex and developmental stage.
Species	SRA ID	Stage	Sex	Tissue
Limnodynastes_dumerilii	No
Dendropsophus_ebraccatus	SRR30172938	adult	female	whole body
Ranitomeya_imitator	ERR3169416			brain
Ranitomeya_imitator	SRR29319291			skin
Ranitomeya_imitator	SRR8275032			skin
Dendrobates_tinctorius	SRR17818134	adult	female	liver
Dendrobates_tinctorius	SRR17818135	adult	female	skin
Dendrobates_tinctorius	SRR17818136	adult	female	gut
Dendrobates_tinctorius	SRR9304990	adult	male	brain
Pelodytes_ibericus	No
Pelobates_cultripes	SRR7817206	tadpole		whole body
	SRR7817207	tadpole		whole body
	SRR7817208	tadpole		whole body
	SRR7817209	tadpole		whole body
	SRR7817210	tadpole		whole body
	SRR7817211	tadpole		whole body
	SRR7817212	tadpole		whole body
	SRR7817213	tadpole		whole body
	SRR7817214	tadpole		whole body
	SRR7817215	tadpole		whole body
	SRR7817219	tadpole		whole body
	SRR7817220	tadpole		whole body
Rana temporaria	SRR8149028	adult	male	gonads
	SRR8149044	adult	male	gonads
	SRR8149045	adult	male	gonads
Pelodytes ibericus	No data
Limnodynastes dumerilii	No data

## Sheet: Supplementary Table S4
Table S4: Assess the completeness of genome/transcriptome assemblies using BUSCO
A.Genome				B.Transcriptome
Species	BUSCO % complete genome			Species	BUSCO % complete transcriptome
Bufo bufo	90.11			Bufo bufo	95.3
Bufo gargarizans	86.74			Bufo gargarizans	92
Dendropsophus ebraccatus	91.37			Dendropsophus ebraccatus	96.2
Eleutherodactylus coqui	79.11			Eleutherodactylus coqui	95.1
Engystomops pustulosus	75.48			Engystomops pustulosus	_
Hyla sarda	88.96			Hyla sarda	94.8
Pseudophryne corroboree	87.85			Pseudophryne corroboree	95.4
Rana temporaria	90.72			Rana temporaria	94.8
Ranitomeya imitator	97.5			Ranitomeya imitator	95.9
Xenopus tropicalis	94.44			Xenopus tropicalis	97
Pelobates cultripes	87.74			Pelobates cultripes	_
Spea bombifrons	91.96			Spea bombifrons	96.2

## Sheet: Supplementary Table S5
Table S5: Exons of Dmrt1 and their lengths
Species	Exon1	Exon2	Exon3	Exon4	Exon5	Length_codinggene	Length_aminoacid
Discoglossus_pictus	222	184	284	166	158	1622	540.667
Xenopus_tropicalis	222	184	284	166	158	1622	540.667
Xenopus_laevis	222	184	284	166	158	1622	540.667
Xenopus_borealis	222	184	278	166	149	1592	530.667
Pipa_parva	222	184	284	166	158	1622	540.667
Spea_multiplicata	222	187	284	166	155	1619	539.667
Spea_bombifrons	222	187	284	163	155	1613	537.667
Spea_hammondii	222	187	284	163	155	1613	537.667
Scaphiopus_holbrookii	222	184	284	163	155	1610	536.667
Leptobrachium_ailaonicum	222	193	284	166	155	1625	541.667
Leptobrachium_leishanense	222	193	284	166	155	1625	541.667
Pelobates_cultripes	222	193	278	166	152	1607	535.667
Phyllomedusa_bahiana	216	187	284	166	155	1613	537.667
Allobates_femoralis	216	175	284	166	155	1601	533.667
Oophaga_sylvatica	219	184	284	166	155	1613	537.667
Oophaga_pumilio	219	184	284	166	155	1613	537.667
Ranitomeya_imitator	216	187	284	166	155	1613	537.667
Bufo_bufo	210	187	284	166	155	1607	535.667
Bufo_gargarizans	210	187	284	166	155	1607	535.667
Bufotes_viridis	216	187	284	166	155	1613	537.667
Rhinella_marina	216	187	284	166	155	1613	537.667
Engystomops_pustulosus	216	187	281	166	155	1607	535.667
Leptodactylus_fuscus	216	187	284	166	155	1613	537.667
Leptodactylus_fallax	216	187	284	166	155	1613	537.667
Eleutherodactylus_coqui	216	187	284	166	155	1613	537.667
Dendropsophus_ebraccatus	198	175	284	163	155	1577	525.667
Dendrobates_tinctorius	216	187	284	166	155	1613	537.667
Hyla_sarda	216	175	272	166	155	1577	525.667
Gastrophryne_carolinensis	222	184	284	166	155	1953	651
Pyxicephalus_adspersus	222	181	275	163	149	1907	635.667
Nanorana_parkeri	222	181	275	166	155	1928	642.667
Staurois_parvus	222	184	275	166	155	1932	644
Glandirana_rugosa	222	184	275	166	161	1946	648.667
Rana_catesbeiana	222	184	272	166	161	1939	646.333
Rana_muscosa	222	184	275	166	161	1946	648.667
Rana_kukunoris	222	184	275	166	161	1946	648.667
Rana_temporaria	222	184	275	166	158	1939	646.333
Ascaphus_truei	219	181	287	166	158	1959	653
Limnodynastes_dumerilii	222	187	284	166	155	1957	652.333
Rana_clamitans	222	184	272	166	161	1939	646.333
Rana_pipiens	222	184	275	166	161	1946	648.667
Rana_septentrionalis	222	184	272	166	161	1939	646.333
Rana_sylvaticus	222	184	275	166	161	1946	648.667
Mixophyes_australis	222	187	284	166	155	1957	652.333
Mixophyes_fleayi	222	187	284	166	155	1957	652.333
Pelodytes_ibericus	222	190	284	166	155	1961	653.667
Phrynoglossus_myanhessei	222	184	275	166	155	1932	644
Platyplectrum_ornatum	246	187	269	166	155	1954	651.333
Pseudophryne_corroboree	222	187	284	166	155	1957	652.333
Ptychadena_robeensis	207	184	272	151	152	1863	621
Rhinophrynus_dorsalis	222	184	284	166	158	1960	653.333
Taudactylus_pleione	222	187	284	166	155	1957	652.333
Xenopus_petersii	222	184	284	166	158	1960	653.333

## Sheet: Supplementary Table S6
Table S6: RNaseq data used for expression analysis between males and females, for species with at least one tissue in both sexes.
Species	SRA_Id	NCBI_project_id	Sex	Tissue_1	Tissue_2	Htseq raw read count expression			Cufflinks (FPKM)
						DmW	Dmrt1.L	Dmrt1.S	DmW	Dmrt1.L	Dmrt1.S
Xenopus_laevis	SRR22674485	PRJNA910680	male	whole blood cell		0	2	0	0.0017059	0.067345	0.0023604
	SRR22674687	PRJNA910680	female	whole blood cells		2	22	0	0.103504	0.73365	0.0608978
	SRR25083579	PRJNA989530	male	gonad/mesonephros	tadpole	0	1	4	0.00277494	0.0262108	0.0136524
	SRR25083578	PRJNA989530	female	gonad/mesonephros	tadpole	7	8	1	0.700481	0.292029	0.0468577
	SRR6008300		male	testis		0	3007	911	0.00820359	56.332	19.1814
	SRR1649292		female	ovary		0	0	0	0.0318151	0.0207428	0
Xenopus_borealis	SRR11836340	PRJNA616217	male	liver	adult	0	0	0	0.0014399	0.00394495	0.00107745
	SRR11836336	PRJNA616217	female	liver	adult	0	0	0
	SRR11844026	PRJNA616217	male	gonad/mesenephros	stage 48/tadpole	0	7	0	0.0112233	0.208178	0
	SRR11844024	PRJNA616217	female	gonad/mesenephros	stage 48/tadpole	0	7	0	0.0107933	0.265796	0.0381859
	SRR11844028	PRJNA616217	male	gonad/mesenephros	stage 46/tadpole	0	5	0	0.00882619	0.10989	0.00361964
	SRR11844030	PRJNA616217	female	gonad/mesenephros	stage 46/tadpole	0	8	0	0.0027636	0.211837	0.0800603
Xenopus tropic_lis	DRR540467	PRJDB17814	male	testis			5796			115.921
	DRR540465	PRJDB17814	Female	ovary			4			0.0832637
	SRR11586852	PRJNA627066	male	gonad/mesonephros			10			0.218236
	SRR11586854	PRJNA627066	Female	gonad/mesonephros			7			0.168483
	SRR9878363	PRJNA556878	male	heart			3			0.0287767
	SRR9878362	PRJNA556878	female	heart			2			0.00918409
Bufotes_viridis	SRR28843475	PRJNA292872	male	heart			1			0.0796482
	SRR28843489	PRJNA292872	female	heart			0			0
	SRR28843476	PRJNA292872	male	testes	Gosner 46 (6 weeks after metamorphosis)		2469			113.704
	SRR28843488		female	ovary	Gosner 46 (6 weeks after metamorphosis)		125			5.61039
	SRR28843492		male	testes	adult		4123			223.217
	SRR28843491		female	ovary	adult		101			4.97045
	SRR28843472		male	liver			0			0.000685275
	SRR28843481		female	liver			0			0.00156149
Engystomops_pustulosus	SRR10362872		Whole body	male			1			0.0403388
	SRR10362873		Whole body	Female			15			0.545411
	SRR11565165		hippocampus	male			0			0.00384472
	SRR11565164		hippocampus	Female			0			0.00181745
	SRR32217658		liver, muscle, brain, gonads, blood, misc	male			17175			83.2403
	SRR32217659		liver\, muscle\, brain\, gonads\, blood\, misc	Female			5			0.0271182
Psdeudophryne_corroboree	SRR27761459		male	Testes			36990			162.047
	SRR26583176		Female	ovary			107			0.646264
Lithobates pipiens	SRR1185245		male	Liver			0			0.00286537
	SRR1185669		female	liver			0			0.00455569
	SRR1185248		male	gonad			5218			80.2011
	SRR1185906		female	gonad			11			0.14987
Bufo gargarizans	SRR17602594		male	heart	adult		0			0.00369096
	SRR11951208		female	heart	adult		0			0.000441462
	SRR17602595		male	muscle	adult		0			0.0288338
	SRR11951211		female	muscle	adult		0			0.000661634
	SRR17602605		male	liver	adult		0			0.00902764
	SRR18697388		female	liver	adult		0			0.00656874
Rhinella marina	SRR5446723		male	testes	adult		9645			138.808
	SRR5446724		female	ovary	adult		9			0.0707176
	SRR6473837		male	spleen	adult		0			0.0145395
	SRR5861681		female	spleen	adult		0			0
Oophaga sylvatica	SRR27848704		male	skin			3			0.0497646
	SRR27848715		female	skin			0			0.0564944
	SRR22691040		male	liver	adult		0			0.00133811
	SRR22691039		female	liver	adult		0			0.0033201
Allobates femoralis	SRR27848689	PRJNA1069302	male	skin	Adult		0			0.159379
	SRR27848690	PRJNA1069302	female	skin	Adult		0			0.148089
	SRR27861804	PRJNA1069302	male	liver	Adult		0			0.00134626
	SRR27861805	PRJNA1069302	female	liver	Adult		0			0.000587352
Platyplectrum ornatum	SRR13734430	adult	male	Muscle			0			0
	SRR13734434	adult	female	Muscle			0			0
	SRR13734431	adult	male	Brain			0			0
	SRR13734435	adult	female	Brain			0			0
	SRR13734433	adult	female	Heart			0			0
	SRR13734437	adult	male	Heart			0			0.00192791
	SRR13734436	adult	male	Gonads			124			5.78939
	SRR13734432	adult	female	Gonads			0			0
Bufo_bufo	SRR5344008	PRJNA378697	torpid males	liver	adult		1			0.00339963
	SRR5344009	PRJNA378697	torpid females	liver	adult		0			0.00300129
	SRR5344010	PRJNA378697	active males	Liver	adult		0			0.00208364
	SRR5344011	PRJNA378697	active females	liver	adult		0			0.00184143
Rana_temporaria	SRR8149024	SAMN10368942	male	brain			4			0.121088
	SRR8149050	SAMN10368940	female	brain			3			0.248629
	SRR8149025	SAMN10368943	male	liver			0			0.00992341
	SRR8149020	SAMN10368941	female	liver			0			0.00930999
	SRR8149036	SAMN10368928	male	testes			2727			27.0086
	SRR8149017	SAMN10368914	female	ovary			251			3.26501
	Am4_231_L3	Am	Am_23_M	M			3			0.00300129
	Am4_232_L4	Am	Am_23_F	F			2			0.00208364
	Am2_275_L1	Am	Am_27_M	M			3			0.00184143
	Am2_274_L1	Am	Am_27_F	F			3			0.00134626
	Am4_317_L7	Am	Am_31_M	M			1			0.000587352
	Am4_314_L7	Am	Am_31_F	F			0			0
	Am4_434_L3	Am	Am_43_M	M			8			0.0502847
	Am4_435_L4	Am	Am_43_F	F			8			0.049974
	Am2_463_L3	Am	Am_46_M	M			2			0.0157446
	Am2_464_L2	Am	Am_46_F	F			33			0.41215

## Sheet: Supplementary Table S7
Table S7: The intact and duplicated copies of Dmrt1 in 8 anurans, along with their locations and lengths
	Species	Duplicated exon number (round of duplication)	Duplicated exon1 length	Duplicated exon2 length	Duplicated exon3 length	Duplicated exon4 length	Duplicated exon5 length	Location of duplicated exon on chromosome	Location of syntenic intact Dmrt1 on chromosome
1	Rana_temporaria (GCF_905171775.1_aRanTem1.1_genomic.fna)	2(1)		184				10	1
2	Ranitomeya_imitator (GCA_032444005.1_aRanImi1.pri_genomic.fna)	2(1)		193				3	1
3	Dendropsophus_ebraccatus(GCA_027789765.1_aDenEbr1.pat_genomic.fna)	3(1),4(1)			281	163		1	3
4	Dendrobates_tinctorius (GCA_039654945.1_ASM3965494v1_genomic.fna)	1(1), 2(1), 3(1)	163	187	121			JAYMGB010000069.1	JAYMGB010000215.1
5	Limnodynastes_dumerilii (GCA_011038615.1_BGI_Ldum_1.0_genomic.fna)	2(1)		187				WWET01010317.1	WWET01001714.1
6	Pelodytes_ibericus (GCA_036172795.1_aPelIbe1.pri_genomic.fna)	1(1), 2(1), 3(1), 4(2), 5(2)	222	181	281	169 ,166	147, 142	10, 6	4
7	Platyplectrum_ornatum (GCA_016617825.1_ASM1661782v1_genomic.fna)	2(1)		187				JABWIB010027962.1	JABWIB010002629.1
8	Pelobates_cultripes (GCA_933207985.1_aPelCul1.1_chrom_genomic.fna)	1(1), 3(2), 4(2), 5(2)	126		178, 172	166, 166	146, 146	14,11	5

## Sheet: Supplementary Table S8
Table S8: Dmrt1 gene synteny for annotated genomes of 12 species and BLAST hit synteny for chromosome-level genomes
Rhinatrema bivittatum	Xenopus tropicalis	Spea bombifrons	Pelobates_cultripes	Ranitomeya_imitator	Bufo bufo	Bufo gargarizans	Engystomops_pustulosus	Hyla sarda	Dendropsophus_ebraccatus	Eleutherodactylus coqui	Pseudophryne corroboree	Rana temporaria
				foxD5a
		foxD5a		D(4) dopamine receptor-like						foxD5a
	foxD5a	D(4) dopamine receptor-like		cytochrome P450 2J4-like	foxD5a			foxD5a	foxD5a	D(4) dopamine receptor-like		foxD5a
TMEM252	D(4) dopamine receptor-like	LOC128474324(cytochrome P450 2C20-like)	foxD5a	LOC138675493(uncharacterized protein)	D(4) dopamine receptor-like	foxD5a	foxD5a	D(4) dopamine receptor-like	D(4) dopamine receptor-like	cytochrome P450 2B4-like	foxD5a	D(4) dopamine receptor-like
PGM5	cytochrome P450 2J6	cytochrome P450 2J4-like	D(4) dopamine receptor-like	COBW1 like	cytochrome P450 2J6-like	cytochrome P450 2J6-like	D(4) dopamine receptor-like	cytochrome P450 2J6-like	cytochrome P450 2J6-like	cytochrome P450 2J6-like	D(4) dopamine receptor-like	cytochrome P450 2J6-like
vacuolar protein sorting-associated protein 28 homolog	cbwd1	cytochrome P450 2J6-like	cytochrome P450 2J5-like	LOC138675527(angiopoietin-related protein 3-like)	COBW2 like	COBW2like	cytochrome P450 2J6-like	COBW1 like	COBW1 like	COBW1 like	cytochrome P450 2J2-like	COBW3 like
COBW1 like	LOC100486380 (uncharacterized protein)	COBW1 like	COBW1 like	DOCK8	LOC120989183 (angiopoietin-related protein 3-like)	LOC122922155 (angiopoietin-related protein 3-like)	COBW1 like	LOC130274539(angiopoietin-related protein 3-like)	LOC138787128 (angiopoietin-related protein 3-like)	LOC136628372(angiopoietin-related protein 3-like)	COBW1 like	LOC120943659(uncharacterized protein)
DOCK8	DOCK8	DOCK8	DOCK8	KANK1	DOCK8	DOCK8	DOCK8	DOCK8	DOCK8	DOCK8	DOCK8	DOCK8
KANK1	KANK1	KANK1	KANK1	LOC138657860 (uncharacterized protein)	KANK1	KANK1	KANK1	KANK1	KANK1	KANK1	KANK1	KANK1
DMRT1	DMRT1	DMRT1	DMRT1 (assembled in genome but not annoteted )	DMRT1	DMRT1	DMRT1	DMRT1	DMRT1	DMRT1	DMRT1	DMRT1	DMRT1
DMRT3	DMRT3	DMRT3	DMRT3	DMRT3	DMRT3	DMRT3	DMRT3	DMRT3	DMRT3	DMRT3	DMRT3	DMRT3
DMRT2	LOC116406566	DMRT2	DMRT2	LOC138657863(uncharacterized protein)	DMRT2	DMRT2	DMRT2	DMRT2	DMRT2	DMRT2	DMRT2	DMRT2
LOC115098904	DMRT2	SMARCA2	SMARCA2	DMRT2	SMARCA2	SMARCA2	SMARCA2	SMARCA2	SMARCA2	SMARCA2	SMARCA2	SMARCA2
LOC115098911(t-SNARE domain-containing protein 1-like)	SMARCA2	VLDLR	VLDLR	SMARCA2	VLDLR	VLDLR	VLDLR	VLDLR	VLDLR	VLDLR	LOC134998387(uncharacterized protein)	VLDLR
LOC115097430(small integral membrane protein 5-like)	VLDLR	KCNV2	KCNV2	VLDLR	KCNV2	KCNV2	KCNV2	KCNV2	KCNV2	KCNV2	VLDLR	KCNV2
SMARCA2	KCNV2			KCNV2							KCNV2
VLDLR
KCNV2
Based on the BLAST results, annotation is not available for the species genome data
Species	Chr	start blast hit position	end blast hit position	gene	alignment issue
Discoglossus pictus	1/CM050163.1	354655719	354656027	forkhead box protein D5 like
Discoglossus pictus	1/CM050163.1	354613611	354598136	CYTB_P4502J6 LIKE
Discoglossus pictus	1/CM050163.1	354587589	354594615	D4 dopamine receptor like
Discoglossus pictus	1/CM050163.1	354548071	354598134	CYTB_P4502J6 LIKE
Discoglossus pictus	1/CM050163.1	354470139	354498922	CBWD3
Discoglossus pictus	1/CM050163.1	354377449	354289097	DOCK8
Discoglossus pictus	1/CM050163.1	352270956	352263116	KANK1
Discoglossus pictus	1/CM050163.1	353884205	353875354	DMRT3
Discoglossus pictus	1/CM050163.1	353721777	353714981	DMRT2
Discoglossus pictus	1/CM050163.1	352954252	352843880	SMARCA2
Discoglossus pictus	1/CM050163.1	352393396	352349489	VLDLR
Discoglossus pictus	1/CM050163.1	352270956	352263074	KCNV2
Leptobrachium ailaonicum	1/CM063230.1	232333264	232332920	forkhead box protein D5 like
Leptobrachium ailaonicum	1/CM063230.1	232391958	232390391	D4 dopamine receptor like
Leptobrachium ailaonicum	1/CM063230.1	232423466	232430276	CYTB_P4502J6 LIKE
Leptobrachium ailaonicum	1/CM063230.1	232511423	232452371	CBWD3
Leptobrachium ailaonicum	1/CM063230.1	232546614	232762393	DOCK8
Leptobrachium ailaonicum	1/CM063230.1	232995020	233021043	KANK1
Leptobrachium ailaonicum	1/CM063230.1	233210771	233223127	DMRT3
Leptobrachium ailaonicum	1/CM063230.1	233332394	233339066	DMRT2
Leptobrachium ailaonicum	1/CM063230.1	233963820	234114845	SMARCA2
Leptobrachium ailaonicum	1/CM063230.1	234380973	234423823	VLDLR
Leptobrachium ailaonicum	1/CM063230.1	234452261	316453582	KCNV2
Gastrophryne carolinensis	1/CM051234.1	386721591	386721979	forkhead box protein D5 like
Gastrophryne carolinensis	1/CM051234.1	386689833	386710595	CYTB_P4502J2 LIKE
Gastrophryne carolinensis	1/CM051234.1	386689797	386671785	CYTB_P4502J4 LIKE
Gastrophryne carolinensis	1/CM051234.1	386661926	386664441	D4 dopamine receptor like
Gastrophryne carolinensis	1/CM051234.1	386696176	386671803	CYTB_P4502J6 LIKE
Gastrophryne carolinensis	1/CM051234.1	386535335	386630674	CBWD3
Gastrophryne carolinensis	1/CM051234.1	386497782	386339932	DOCK8
Gastrophryne carolinensis	1/CM051234.1	386085767	386039455	KANK1
Gastrophryne carolinensis	1/CM051234.1	385817174	385803773	DMRT3
Gastrophryne carolinensis	1/CM051234.1	385672813	385662988	DMRT2
Gastrophryne carolinensis	1/CM051234.1	384853113	384146735	SMARCA2
Gastrophryne carolinensis	1/CM051234.1	383675967	383658930	VLDLR
Gastrophryne carolinensis	1/CM051234.1	383597156	383578828	KCNV2
Leptodactylus fuscus	1/CM063193.1	149596857	149596472	forkhead box protein D5 like
Leptodactylus fuscus	1/CM063193.1	149658926	149676469	CYTB_P4502J4 LIKE
Leptodactylus fuscus	1/CM063193.1	149686770	149684006	D4 dopamine receptor like
Leptodactylus fuscus	1/CM063193.1	149705742	149729270	CYTB_P4502J6 LIKE
Leptodactylus fuscus	1/CM063193.1	149784110	149739079	CBWD3
Leptodactylus fuscus	1/CM063193.1	149831208	149983395	DOCK8
Leptodactylus fuscus	1/CM063193.1	150082180	150139907	KANK1
Leptodactylus fuscus	1/CM063193.1	150262180	150268186	DMRT3
Leptodactylus fuscus	1/CM063193.1	150332280	150336920	DMRT2
Leptodactylus fuscus	1/CM063193.1	150960289	151078665	SMARCA2
Leptodactylus fuscus	1/CM063193.1	151200067	151229322	VLDLR
Leptodactylus fuscus	1/CM063193.1	151240755	151248413	KCNV2
Ascaphus_truei	1/CM079535.1	165130721	165131513	forkhead box protein D5 like
Ascaphus_truei	1/CM079535.1	165074118	164919412	CYTB_P4502J6 LIKE
Ascaphus_truei	1/CM079535.1	164896473	164897364	D4 dopamine receptor like
Ascaphus_truei	1/CM079535.1	164780183	164844125	CBWD3
Ascaphus_truei	1/CM079535.1	164685739	164572602	DOCK8
Ascaphus_truei	1/CM079535.1	164348938	164311004	KANK1
Ascaphus_truei	1/CM079535.1	164251776	164053735	DMRT1
Ascaphus_truei	1/CM079535.1	164037396	164025711	DMRT3
Ascaphus_truei	1/CM079535.1	163936679	163929819	DMRT2
Ascaphus_truei	1/CM079535.1	162951250	162810205	SMARCA2
Ascaphus_truei	1/CM079535.1	162432770	162407611	VLDLR
Ascaphus_truei	1/CM079535.1	162334711	162324338	KCNV2
Bufotes_viridis	1/CM065589.1	245481263	245480871	forkhead box protein D5 like
Bufotes_viridis	1/CM065589.1	245521179	245518010	D4 dopamine receptor like
Bufotes_viridis	1/CM065589.1	245570439	245643757	CYTB_P4502J6 LIKE
Bufotes_viridis	1/CM065589.1	245709823	245652045	CBWD3
Bufotes_viridis	1/CM065589.1	245758573	245924871	DOCK8
Bufotes_viridis	1/CM065589.1	246043365	246115407	KANK1
Bufotes_viridis	1/CM065589.1	246167866	246315825	DMRT1
Bufotes_viridis	1/CM065589.1	246333921	246343365	DMRT3
Bufotes_viridis	1/CM065589.1	246486262	246492506	DMRT2
Bufotes_viridis	1/CM065589.1	247352110	247497757	SMARCA2
Bufotes_viridis	1/CM065589.1	247672953	247726550	VLDLR
Bufotes_viridis	1/CM065589.1	247768579	247785208	KCNV2
Leptobrachium_leishanense	1/CM019063.1			forkhead box protein D5 like	No hit found
Leptobrachium_leishanense	1/CM019063.1	233610526	233608895	D4 dopamine receptor like
Leptobrachium_leishanense	1/CM019063.1	233640893	233657823	CYTB_P4502J4 LIKE
Leptobrachium_leishanense	1/CM019063.1	233745828	233682523	CBWD3
Leptobrachium_leishanense	1/CM019063.1	233784610	233955122	DOCK8
Leptobrachium_leishanense	1/CM019063.1	234161987	234189591	KANK1
Leptobrachium_leishanense	1/CM019063.1	234240903	234386063	DMRT1
Leptobrachium_leishanense	1/CM019063.1	234425663	234438424	DMRT3
Leptobrachium_leishanense	1/CM019063.1	234554784	234561632	DMRT2
Leptobrachium_leishanense	1/CM019063.1	235271283	235428392	SMARCA2
Leptobrachium_leishanense	1/CM019063.1	235734490	235775671	VLDLR
Leptobrachium_leishanense	1/CM019063.1	235792849	235802855	KCNV2
Lithobates_sylvaticus	1/CM053026.1	312682310	312681717	forkhead box protein D5 like
Lithobates_sylvaticus	1/CM053026.1	312796308	312762067	CYTB_P4502J4 LIKE
Lithobates_sylvaticus	1/CM053026.1	312842003	312828176	D4 dopamine receptor like
Lithobates_sylvaticus	1/CM053026.1	313035532	312944868	CBWD3
Lithobates_sylvaticus	1/CM053026.1	313076265	313280682	DOCK8
Lithobates_sylvaticus	1/CM053026.1	313534453	313589002	KANK1
Lithobates_sylvaticus	1/CM053026.1	313797822	313741614	DMRT1
Lithobates_sylvaticus	1/CM053026.1	313797747	313808901	DMRT3
Lithobates_sylvaticus	1/CM053026.1	314383137	314374198	DMRT2
Lithobates_sylvaticus	1/CM053026.1	315495198	315742143	SMARCA2
Lithobates_sylvaticus	1/CM053026.1	316082387	316177852	VLDLR
Lithobates_sylvaticus	1/CM053026.1	316239901	316257554	KCNV2
Mixophyes_fleayi.	1/CM076003.1	243169110	243168717	forkhead box protein D5 like
Mixophyes_fleayi.	1/CM076003.1	243294664	243290144	D4 dopamine receptor like
Mixophyes_fleayi.	1/CM076003.1	243327503	243364299	CYTB_P4502J6 LIKE
Mixophyes_fleayi.	1/CM076003.1	243431757	243365954	CBWD3
Mixophyes_fleayi.	1/CM076003.1	243471987	243618792	DOCK8
Mixophyes_fleayi.	1/CM076003.1	243803418	243839187	KANK1
Mixophyes_fleayi.	1/CM076003.1	243891315	243973955	DMRT1
Mixophyes_fleayi.	1/CM076003.1	243992481	244000383	DMRT3
Mixophyes_fleayi.	1/CM076003.1	244100753	244106234	DMRT2
Mixophyes_fleayi.	1/CM076003.1	244967981	245104547	SMARCA2
Mixophyes_fleayi.	1/CM076003.1	245340693	245368672	VLDLR
Mixophyes_fleayi.	1/CM076003.1	245429158	245459069	KCNV2
Pelodytes ibericus	4/CM069860.1	83188318	83188719	forkhead box protein D5 like
Pelodytes ibericus	4/CM069860.1	83174204	83176090	D4 dopamine receptor like
Pelodytes ibericus	4/CM069860.1	83163542	83155993	CYTB_P4502J6 LIKE
Pelodytes ibericus	4/CM069860.1	83088518	83121109	CBWD3
Pelodytes ibericus	4/CM069860.1	83074629	82990246	DOCK8
Pelodytes ibericus	4/CM069860.1	82839751	82816723	KANK1
Pelodytes ibericus	4/CM069860.1	82773566	82698025	DMRT1
Pelodytes ibericus	4/CM069860.1	82685487	82678763	DMRT3
Pelodytes ibericus	4/CM069860.1	82584114	82577911	DMRT2
Pelodytes ibericus	4/CM069860.1	82150452	82052370	SMARCA2
Pelodytes ibericus	4/CM069860.1	81838408	81814765	VLDLR
Pelodytes ibericus	4/CM069860.1	81798841	81781905	KCNV2
Ptychadena_robeensis	1/CM070032.1	100146356	100145440	forkhead box protein D5 like
Ptychadena_robeensis	1/CM070032.1	100192013	100198696	CYTB_P4502J6 LIKE
Ptychadena_robeensis	1/CM070032.1	100271329	100268841	D4 dopamine receptor like
Ptychadena_robeensis	1/CM070032.1	100303281	100274861	CBWD3
Ptychadena_robeensis	1/CM070032.1	100326852	100423306	DOCK8
Ptychadena_robeensis	1/CM070032.1	100542194	100565976	KANK1
Ptychadena_robeensis	1/CM070032.1	100587856	100633046	DMRT1
Ptychadena_robeensis	1/CM070032.1	100649531	100656342	DMRT3
Ptychadena_robeensis	1/CM070032.1	100710518	100716883	DMRT2
Ptychadena_robeensis	1/CM070032.1	101018961	101096958	SMARCA2
Ptychadena_robeensis	1/CM070032.1	101233304	101255385	VLDLR
Ptychadena_robeensis	1/CM070032.1	101273010	101279032	KCNV2
Pyxicephalus_adspersus	3/CM016418.1	36544332	36543923	forkhead box protein D5 like
Pyxicephalus_adspersus	3/CM016418.1	36567905	36558556	CYTB_P4502J6 LIKE
Pyxicephalus_adspersus	3/CM016418.1	36593235	36590423	D4 dopamine receptor like
Pyxicephalus_adspersus	3/CM016418.1	36639855	36604908	CBWD3
Pyxicephalus_adspersus	3/CM016418.1	36658766	36751422	DOCK8
Pyxicephalus_adspersus	3/CM016418.1	36839656	36861960	KANK1
Pyxicephalus_adspersus	3/CM016418.1	36885427	36918073	DMRT1
Pyxicephalus_adspersus	3/CM016418.1	36931307	36938643	DMRT3
Pyxicephalus_adspersus	3/CM016418.1	36983083	36989593	DMRT2
Pyxicephalus_adspersus	3/CM016418.1	37273835	37353261	SMARCA2
Pyxicephalus_adspersus	3/CM016418.1	37476462	37502144	VLDLR
Pyxicephalus_adspersus	3/CM016418.1	37521241	37528509	KCNV2
Rana_muscosa	1/CM055116.1	741532528	741533433	forkhead box protein D5 like
Rana_muscosa	1/CM055116.1	741316805	741378634	CYTB_P4502J6 LIKE
Rana_muscosa	1/CM055116.1	741224768	741245526	D4 dopamine receptor like
Rana_muscosa	1/CM055116.1	740879373	741024558	CBWD3
Rana_muscosa	1/CM055116.1	740801367	740447527	DOCK8
Rana_muscosa	1/CM055116.1	740057177	740000935	KANK1
Rana_muscosa	1/CM055116.1	739875499	739667890	DMRT1
Rana_muscosa	1/CM055116.1	739634074	739625110	DMRT3
Rana_muscosa	1/CM055116.1	739368104	739360054	DMRT2
Rana_muscosa	1/CM055116.1	737061932	736709122	SMARCA2
Rana_muscosa	1/CM055116.1	735659430	735583630	VLDLR
Rana_muscosa	1/CM055116.1	735462139	735422865	KCNV2

## Sheet: Supplementary Table S9
Table S9: Foxl2 gene synteny for annotated genomes of 12 species
Rhinatrema bivittatum	Xenopus tropicalis	Spea bombifrons	Pelobates_cultripes	Ranitomeya_imitator	Bufo bufo	Bufo gargarizans	Engystomops_pustulosus	Hyla sarda	Dendropsophus_ebraccatus	Eleutherodactylus coqui	Pseudophryne corroboree	Rana temporaria
	sphkap
	LOC116410989 (ubiquitin carboxyl-terminal hydrolase 42-like)
	rbp1			SPHKAP	LOC120999043 (SPHKAP )				sphkap	SPHKAP	SPHKAP	sphkap
NMNAT3	rbp2	RBP2	SPHKAP	LOC138680763 (uncharacterized protein)	LOC120999044	LOC122935247 (SPHKAP)	SPHKAP	SPHKAP	rbp1	RBP1	LOC134911236 (uncharacterized protein)	rbp1
RBP1	copb2	RBP1	RBP1	RBP1	RBP1	RBP1	(not completely assmbled and annoteted)	RBP1	rbp2	RBP2	RBP1	rbp2
RBP2	mrps22	SPHKAP	RBP2	RBP2	LOC120997643 (RBP2)	LOC122936028 (RBP2)	(not completely assmbled and annoteted)	RBP2	copb2	COPB2	RBP2	copb2
COPB2	LOC101735032 (ubiquitin carboxyl-terminal hydrolase 17-like protein D)	COPB2	COPB2	COPB2	COPB2	COPB2	(not completely assmbled and annoteted)	COPB2	MRPS22	MRPS22	COPB2	multiple genes
MRPS22	LOC116410988 (ubiquitin carboxyl-terminal hydrolase 36-like)	MRPS22	MRPS22	MRPS22	MRPS22	MRPS22	(not completely assmbled and annoteted)	MRPS22	LOC138795878	LOC136624001(dynein heavy chain-like)	MRPS22	MRPS22
foxl2	foxl2	foxl2	foxl2 (not completely assmbled and annoteted)	foxl2	foxl2	foxl2	foxl2	foxl2	foxl2	foxl2	foxl2	foxl2
PIK3CB	pik3cb	PIK3CB	PIK3CB	LOC138637863 (mucin-17-like)	PIK3CB	PIK3CB	PIK3CB	PIK3CB	PIK3CB	PIK3CB	PIK3CB	PIK3CB
LOC115099574 (vamp1l1)	vamp1	C3H17orf50	gene-PECUL_23A022856(vampl)	PIK3CB	Vamp1 like gene is not assembled in genome	LOC122935249(vampl)	vamp-like	LOC130360977 (uncharacterized protein C17orf50 homolog)	LOC138794986 (vamp-like)	LOC136624158(vamp3l)	LOC134911243(vamp1l)	C4H17orf50
PER2	per2	LOC128483881 (vampl)	PER2- like	gene-LOC138680891(vamp-like)	PER2	PER2	PER2	LOC130361490 (vamp2l)	PER2	LOC136623690(PER2)	LOC134909150 (PER2)	LOC120936564(vamp2l)
LOC115099265 (HES-6)	hes6	PER2	HES-6-like	PER2	LOC120999045(HES-6-like)	LOC122936311(HES-6-like)	HES-6-like	PER2	LOC138795252	LOC136610128(HES-6-like)	LOC134911244(HES-6-like)	LOC120936563 (protein ALP1-like)
CAB39	cab39	LOC128483878(HES-6-like)	CAB39	LOC138680890(HES-like)	gene-LOC120997651(CAB39)	LOC122934415(CAB39)	cab39	LOC130360586(HES-6-like)	HES6	LOC136623722(cab39)	LOC1349091539(cab39)	LOC120936562 (PER2)
		CAB39		LOC138638478(CAB39)				LOC130361492(cab39)	cab39			LOC120936561(HES-6-like)
												LOC120936559(cab39)
colour indicate
SPHKAP
RBP1
RBP2
COPB2
MRPS22
foxl2
PIK3CB
gene-PECUL_23A022856(vamp2l)
PER2- like
HES-6-like
CAB39
The green color indicates either an invert in the gene order on the same chromosome or an assembly error.

## Sheet: Supplementary Table S10
Table S10: Sox3 gene synteny for annotated genomes of 12 species and BLAST hit synteny for chromosome-level genomes
Rhinatrema bivittatum	Xenopus tropicalis	Spea bombifrons	Pelobates_cultripes	Ranitomeya_imitator	Bufo bufo	Bufo gargarizans	Engystomops_pustulosus	Hyla sarda	Dendropsophus_ebraccatus	Eleutherodactylus coqui	Pseudophryne corroboree	Rana temporaria
SLITRK4
SLITRK2
FMR1
LOC115094730 (uncharacterized protein LOC115094730)								IDS			IDS
LOC115093318 (uncharacterized protein LOC115093318)								AFF2			AFF2	IDS
AFF2		IDS			IDS			FMR1			FMR1	AFF2
IDS		aff2		ids	AFF2			LOC130291912 (protein kinase C delta type-like)			SLITRK2	FMR1
TMEM185A	ids	multiple genes inversion	IDS	aff2	FMR1	IDS	IDS	SLITRK2	IDS	IDS	SLITRK4	LOC120914456 (P2X purinoceptor 7-like)
LOC115094567 (heat shock transcription factor, Y-linked-like isoform X2)	aff2	FMR1	aff2	FMR1	LOC120977901(uncharacterized protein LOC120977901)	AFF2	AFF2	LOC130290249 (uncharacterized protein)	AFF2	AFF2	LOC134947753 (uncharacterized protein)	LOC120914569 (uncharacterized protein LOC120914569)
LOC115094568(uncharacterized protein LOC115094568)	fmr1	LOC128503594(uncharacterized protein LOC128503594)	FMR1	SLITRK2	SLITRK2	FMR1	FMR1	SLITRK4	FMR1	FMR1	LOC134947754 (uncharacterized protein)	SLITRK2
LOC115094731(heat shock transcription factor, Y-linked-like)	slitrk2	SLITRK2	SLITRK2	SLITRK4	LOC120978098(E3 SUMO-protein ligase ZBED1-like)	SLITRK2	SLITRK2	LOC130291262(uncharacterized protein LOC130291262)	SLITRK2	SLITRK2	LOC134949840 (uncharacterized LOC134949840)	SLITRK4
C6HXorf40A	slitrk4	SLITRK4	SLITRK4	LOC138667210 (uncharacterized protein)	SLITRK4	SLITRK4	SLITRK4	LOC130291625 (uncharacterized protein LOC130291625)	SLITRK4	SLITRK4	LOC134947756 (putative nuclease HARBI1)	LOC120914567 (uncharacterized protein LOC120914567)
SOX3	SOX3	SOX3	SOX3	SOX3	SOX3	SOX3	SOX3	SOX3	SOX3	SOX3	SOX3	SOX3
LOC115094573(uncharacterized protein )	multiple genes inversion	ATP11C	ATP11C	LOC138661972(uncharacterized protein)	ATP11C	ATP11C	ATP11C	ATP11C	ATP11C	ATP11C	ATP11C	ATP11C
LOC115094572(uncharacterized protein )	ATP11C	MCF2	MCF2	ATP11C	MCF2	MCF2	MCF2	MCF2	MCF2	MCF2	MCF2	MCF2
LOC115093320(uncharacterized protein )	MCF2	F9	F9	MCF2	F9	F9	F9	F9	F9	F9	F9	F9
ATP11C	F9	FGF13	FGF13	F9	FGF13	FGF13	FGF13	FGF13	FGF13	FGF13	FGF13	FGF13
MCF2	FGF13	LDOC1	ZIC3	FGF13	ZIC3	LOC122946459(RNA-binding motif protein)	ZIC3	ZIC3	ZIC3	ZIC3	ZIC3	ZIC3
F9	ZIC3	ZIC3		ZIC3		LOC122919703(transmembrane 9 superfamily member 2-like)
FGF13						GPR101
LOC115094732 (protein enabled homolog)						ZIC3
ZIC3
The green color indicates either an invert in the gene order on the same chromosome or an assembly error.
								colour indicate
								IDS
								AFF2
Based on the BLAST results, annotation is not available for the species genome data								FMR1
Species and Chr	start blast hit position	end blast hit position	gene	alignment issue				SLITRK2
Ascaphus_truei								SLITRK4
	41675073	41671240	IDS					SOX3
	41123732	41497649	AFF2					ATP11C
	41007879	41025380	FMR1					MCF2
	40395666	40398331	SLITRK2					F9
	39783742	39778039	SLITRK4					FGF13
CM079550.1	39114736	39113285	SOX3					ZIC3
	38801780	38739289	ATP11C	less match
	38727750	38665034	MCF2	less match
	38619072	38651780	F9
	38492295	38258334	FGF13
	37918357	37922650	ZIC3
Bufotes_viridis
	58524987	58510062	IDS
	57598871	58162351	AFF2
	57232283	57274312	FMR1
	54480863	54483858	SLITRK2
	51949884	51944234	SLITRK4
CM065597.1	48383259	48382336	SOX3
	47990529	47894081	ATP11C
	47868725	47746863	MCF2
	47653799	47743340	F9
	47469864	47123463	FGF13
			ZIC3	not located on same chr
Discoglossus_pictus
	88395183	88376434	IDS
	87706882	88110888	AFF2
	87332705	87363009	FMR1
	82170432	82173467	SLITRK2
	80667347	80660239	SLITRK4
	78711786	78710867	SOX3
CM050168.1	101269528	101176724	ATP11C
	101103679	100893575	MCF2	invert the order
	100770836	100839207	F9
	100310048	100004465	FGF13
	98689301	98692824	ZIC3
Gastrophryne_carolinensis
	96642866	96624214	IDS
	95681243	96213809	AFF2
	95255274	95365952	FMR1
	93127264	93130901	SLITRK2
	90978020	90972243	SLITRK4
CM051235.1	87867142	87866213	SOX3
	87430694	87232111	ATP11C
	87164065	87062342	MCF2
	86987252	87048133	F9
	86726957	86216237	FGF13
	85229229	85232625	ZIC3
Leptobrachium_ailaonicum
	48558706	48569298	IDS
	49133853	48815852	AFF2
	49521021	49493462	FMR1
	50621863	50619213	SLITRK2
	51515410	51521344	SLITRK4
CM063238.1	52816266	52817185	SOX3
	53194462	53271653	ATP11C
	53315181	53400162	MCF2
	53455609	53427414	F9
	53581181	53974197	FGF13
	54639050	54635288	ZIC3
Leptobrachium_leishanense
	30665130	30673688	IDS
	31223991	30908073	AFF2
	31625750	31592388	FMR1
	32689464	32686377	SLITRK2
	33635764	33641653	SLITRK4
CM019071.1	34993428	34994347	SOX3
	35368664	35429378	ATP11C
	35476274	35556517	MCF2
	35622902	35571643	F9
	35760906	36113428	FGF13
	36803665	36800192	ZIC3
Leptodactylus_fuscus
	68835542	68843478	IDS
	69480666	69040193	AFF2
	69677838	69641161	FMR1
	70829641	70826546	SLITRK2
	71762869	71769361	SLITRK4
CM063203.1	73096450	73097373	SOX3
	73342362	73421741	ATP11C
	73447373	73571340	MCF2
	73606155	73574934	F9
	73752818	74034231	FGF13
	74466985	74463454	ZIC3
Lithobates_sylvaticus
	43102546	43064520	IDS
	41904332	41657959	AFF2	invert the order
	42484836	42550644	FMR1
	38239245	38237828	SLITRK2
	38241880	38235920	SLITRK4
CM053033.1	35188706	35187274	SOX3
	34706616	34471431	ATP11C
	34408885	34228194	MCF2
	34152742	34221359	F9
	33904078	33405467	FGF13
	32474685	32478464	ZIC3
Mixophyes_fleayi
	43618863	43603115	IDS
	42893638	43315143	AFF2
	42649767	42678995	FMR1
	41236775	41240367	SLITRK2
	40174627	40168796	SLITRK4
CM076011.1	38772735	38771072	SOX3
	38471606	38394903	ATP11C
	38373513	38249954	MCF2
	38188963	53208829	F9
	38013885	37757230	FGF13
	37157463	37161059	ZIC3
Pelodytes_ibericus
	39480249	39489321	IDS
	39986126	39654358	AFF2
	40165116	40138403	FMR1
	41212616	41208881	SLITRK2
	42088521	42093397	SLITRK4
CM069861.1	43301806	43303256	SOX3
	43592028	43657989	ATP11C
	43670819	43790452	MCF2
	43817256	43794982	F9
	43981861	44261702	FGF13
	44830355	44826690	ZIC3
Ptychadena_robeensis
	64276859	64264853	IDS
	63806342	64102561	AFF2
	63490491	63520708	FMR1
	62583620	62587286	SLITRK2
	61709155	61703388	SLITRK4
CM070040.1	60583116	60581750	SOX3
	60348183	60217878	ATP11C
	60209971	60097868	MCF2
	60059192	60094486	F9
	59963208	59695240	FGF13
	59263060	59267164	ZIC3
Pyxicephalus_adspersus
	35381458	35372047	IDS
	34915838	35246655	AFF2
	34786522	34819731	FMR1
	34031159	34034770	SLITRK2
	33405855	33399832	SLITRK4
CM016428.1	32511062	32545637	SOX3
	31857290	31811307	ATP11C
	31793221	31708709	MCF2
	31677990	31704941	F9
	31599200	31375858	FGF13
	31044450	31048138	ZIC3
Rana_muscosa
	138239466	138173680	IDS
	136573524	137490974	AFF2
	135993795	136157654	FMR1
	131571630	131575268	SLITRK2
	126958918	126952989	SLITRK4
CM055125.1	120374490	120373042	SOX3
	119634112	119361789	ATP11C
	119287172	119287172	MCF2
	118760156	118924349	F9
	118318334	117675971	FGF13
	115965496	115969332	ZIC3

[truncated: 4 more sheets: Supplementary Table S11, Supplementary Table S12, Supplementary Table S13, Supplementary Table S14]
